# Supplementary material for: Using community-based system dynamics modeling to understand the complex systems that influence health in cities: The SALURBAL study
Source: Health Place. 2019 Nov;60:102215. doi: 10.1016/j.healthplace.2019.102215 (PMC6919340; doi:10.1016/j.healthplace.2019.102215)
Supplement: Multimedia component 1 [file mmc1.xml]

<?xml version="1.0" encoding="UTF-8" standalone="no"?><data:data><datasets><author>bal95@drexel.edu</author><type>0</type><dataset><value>1</value><reason>Data will be made available on request</reason><comments/></dataset></datasets></data:data>
